# Supplementary material for: Mexican Colorectal Cancer Research Consortium (MEX-CCRC): Etiology, Diagnosis/Prognosis, and Innovative Therapies
Source: Int J Mol Sci. 2023 Jan 20;24(3):2115. doi: 10.3390/ijms24032115 (PMC9917340; doi:10.3390/ijms24032115)
Supplement: Supplementary file 1 [file ijms-24-02115-s001.zip]

Archive with 1 entries (1 files):
- ijms-2041174-supplementary.pdf
